# Supplementary material for: Adaptive variation in avian eggshell gas conductance and structure across elevational gradients?
Source: eLife. 2026 Apr 14;15:e85564. doi: 10.7554/eLife.85564 (PMC13152275; doi:10.7554/eLife.85564)
Supplement: Supplementary file 1. [file elife-85564-supp1.csv]

Family	Species	Station	Weight (g)	M (mg*day-1)	Nest type	Conductance ((mg*day-1 torr-1)	Residuals conductance
Bucconidae	Malacoptila fulvogularis	Mid-Elevation	7.28	23.5	CV	0.99	-0.025344331
Caprimulgidae	Nyctidromus albicollis	Lowland	5.75	17.63	G	0.74	-0.093638993
Caprimulgidae	Uropsalis segmentata	Highland	6.7	4.6	G	0.19	-0.721777627
Cardinalidae	Chlorothraupis carmioli	Lowland	4.14	16	C	0.67	-0.055886744
Cardinalidae	Habia cristata	Mid-Elevation	4.43	20.95	C	0.88	0.045845966
Cardinalidae	Habia gutturalis	Lowland	4.21	33	C	1.39	0.256923647
Cardinalidae	Piranga flava	Mid-Elevation	3.8	24	C	1.01	0.143466076
Charadriidae	Vanellus chilensis	Lowland	26.79	64	G	2.69	0.087874513
Columbidae	Geotrygon montana	Lowland	4.79	56.4	C	2.37	0.456868347
Conopophagidae	Conopophaga ardesiaca	Mid-Elevation	3.35	17.33	C	0.73	0.033510861
Conopophagidae	Conopophaga peruviana	Lowland	2.89	55.3	C	2.33	0.573922756
Cotinguidae	Pipreola intermedia	Highland	5.16	8	C	0.34	-0.404727008
Cotinguidae	Pipreola riefferii	Highland	4.88	24	C	1.01	0.081856626
Cracidae	Chamaepetes goudotii	Mid-Elevation	71.49	245.8	C	10.34	0.430896342
Cuculidae	Crotophaga major	Lowland	29.12	148.5	C	6.25	0.433462034
Emberizidae	Arremon brunneinucha	Mid-Elevation	5.26	14.6	C	0.61	-0.155603601
Emberizidae	Arremon castaneiceps	Mid-Elevation	3.92	22.73	D	0.96	0.113758455
Emberizidae	Atlapetes melanolaemus	Highland	3.57	12.15	C	0.51	-0.137907528
Emberizidae	Chlorospingus flavigularis	Mid-Elevation	2.52	38	C	1.6	0.444428749
Emberizidae	Zonotrichia capensis	Highland	2.97	2.2	C	0.09	-0.845915873
Formicaridae	Formicarius analis	Lowland	8.68	34.6	CV	1.46	0.1000522
Fringiilidae	Euphonia laniirostris	Mid-Elevation	1.25	11.48	D	0.48	0.094231759
Furnariidae	Glyphorynchus spirurus	Lowland	2.46	5.2	CV	0.22	-0.411333428
Furnariidae	Premnoplex brunnescens	Mid-Elevation	2.86	2.8	D	0.12	-0.711681853
Furnariidae	Sclerurus guatemalensis	Lowland	5.52	6.2	CV	0.26	-0.53784308
Furnariidae	Sclerurus mexicanus	Lowland	3.08	81	CV	3.41	0.723638799
Furnariidae	Xiphorhynchus elegans	Lowland	5.08	13	CV	0.55	-0.191994785
Galbulidae	Galbula ruficauda	Mid-Elevation	2.9	28.3	CV	1.19	0.281263033
Grallaridae	Grallaria guatimalensis	Mid-Elevation	9.64	19.3	C	0.81	-0.181651961
Hirundinidae	Stelgidopteryx ruficollis	Mid-Elevation	1.85	27.6	CV	1.16	0.380890197
Icteridae	Icterus nigrogularis	Lowland	3.37	21.67	C	0.91	0.127763342
Icteridae	Psarocolius angustifrons	Mid-Elevation	11.42	25.47	C	1.07	-0.102486815
Icteridae	Psarocolius atrovirens	Highland	10.33	14.06	C	0.59	-0.336311685
Icteridae	Psarocolius wagleri	Mid-Elevation	7.65	56.03	C	2.36	0.339722416
Incertae	Saltator maximus	Mid-Elevation	3.6	36.2	C	1.52	0.334304819
Odonthophoridae	Odontophorus speciosus	Mid-Elevation	24.25	56.4	D	2.37	0.057404611
Parulidae	Basileuterus bivittatus	Mid-Elevation	2.04	15	D	0.63	0.091693855
Parulidae	Basileuterus chrysogaster	Mid-Elevation	2.42	9.5	D	0.4	-0.147658391
Parulidae	Myioborus melanocephalus	Highland	2.08	9.3	D	0.39	-0.121364681
Parulidae	Myioborus miniatus	Mid-Elevation	1.62	9.7	D	0.41	-0.038085833
Pipridae	Lepidothrix coronata	Lowland	1.83	35	C	1.47	0.486426697
Pipridae	Machaeropterus deliciosus	Mid-Elevation	2.35	16.4	C	0.69	0.096360035
Pipridae	Pipra fasciicauda	Lowland	2.35	5.2	C	0.22	-0.400066375
Polioptilidae	Ramphocaenus melanurus	Lowland	1.15	4	C	0.17	-0.336024018
Thamnophilidae	Cercomacra serva	Lowland	2.51	15.2	C	0.64	0.047468049
Thamnophilidae	Epinecrophylla erythrura	Lowland	1.47	35.13	C	1.48	0.543323048
Thamnophilidae	Epinecrophylla ornata	Mid-Elevation	1.7	5.5	C	0.23	-0.301013828
Thamnophilidae	Hypocnemoides melanopogon	Lowland	1.74	47.85	C	2.01	0.634726326
Thamnophilidae	Myrmeciza fortis	Lowland	4.85	10.5	D	0.44	-0.277493285
Thamnophilidae	Myrmotherula axillaris	Lowland	1.18	28.15	C	1.18	0.499066336
Thamnophilidae	Myrmotherula pacifica	Lowland	1.36	16	C	0.67	0.218292455
Thamnophilidae	Phlegopsis nigromaculata	Lowland	4.64	14.4	C	0.61	-0.124714007
Thamnophilidae	Schistocichla brunneiceps	Mid-Elevation	3.85	14.8	C	0.62	-0.071683207
Thamnophilidae	Schistocichla leucostigma	Lowland	3.16	8.05	C	0.34	-0.283952286
Thamnophilidae	Thamnomanes ardesiacus	Lowland	2.58	44.8	C	1.88	0.508671153
Thamnophilidae	Thamnophilus aethiops	Lowland	2.86	51.4	C	2.16	0.543590652
Thamnophilidae	Thamnophilus atrinucha	Lowland	2.17	14.7	C	0.62	0.069529491
Thamnophilidae	Thamnophilus palliatus	Mid-Elevation	2.8	15	C	0.63	0.013699465
Thamnophilidae	Willisornis poecilinotus	Lowland	2.34	36	D	1.51	0.437538195
Thraupidae	Anisognathus igniventris	Highland	4.38	9.05	C	0.38	-0.31605744
Thraupidae	Chlorochrysa calliparaea	Mid-Elevation	2.89	15.7	C	0.66	0.02611077
Thraupidae	Diglossa albilatera	Highland	1.52	6.7	C	0.28	-0.188018722
Thraupidae	Haplospiza rustica	Highland	1.79	10.77	D	0.45	-0.022234902
Thraupidae	Ramphocelus carbo	Lowland	2.52	3.65	C	0.15	-0.583599975
Thraupidae	Ramphocelus dimidiatus	Lowland	2.82	28.5	C	1.2	0.291787159
Thraupidae	Ramphocelus flammigerus	Mid-Elevation	4.03	32.9	C	1.38	0.264550141
Thraupidae	Tangara schrankii	Lowland	2.32	20.94	C	0.88	0.205158059
Thraupidae	Tangara vitriolina	Mid-Elevation	2.65	10.8	C	0.45	-0.11886758
Thraupidae	Tangara xanthocephala	Mid-Elevation	1.35	38.9	C	1.64	0.608879189
Thraupidae	Tangara vassorii	Mid-Elevation	1.63	9.2	C	0.39	-0.061320754
Thraupidae	Tersina viridis	Lowland	2.62	13.3	C	0.56	-0.02108791
Thraupidae	Thraupis episcopus	Lowland	3.16	4.7	C	0.2	-0.514401207
Thraupidae	Tiaris olivaceus	Mid-Elevation	1.36	28.1	C	1.18	0.464099659
Thraupidae	Volatinia jacarina	Mid-Elevation	1.38	6.5	C	0.27	-0.180014207
Tinamidae	Crypturellus bartletti	Lowland	25.1	62.2	G	2.62	0.092472364
Tinamidae	Crypturellus undulatus	Lowland	29.14	129.2	G	5.44	0.373011815
Tinamidae	Tinamus major	Lowland	71.71	294.35	G	12.38	0.508339673
Trochilidae	Coeligena coeligena	Mid-Elevation	0.95	2.75	C	0.12	-0.440235594
Trochilidae	Haplophaedia aureliae	Mid-Elevation	0.7	9.3	C	0.39	0.14686198
Trochilidae	Heliangelus amethysticollis	Highland	0.48	4.4	C	0.19	-0.072523048
Trochilidae	Threnetes leucurus	Lowland	0.56	17	C	0.72	0.468089185
Troglodytidae	Cyphorhinus arada	Lowland	3.02	12.8	D	0.54	-0.071876501
Troglodytidae	Henicorhina leucophrys	Mid-Elevation	2.24	8.23	D	0.35	-0.186613724
Troglodytidae	Thryothorus spadix	Mid-Elevation	2.66	17.13	D	0.72	0.084324734
Troglodytidae	Troglodytes aedon	Mid-Elevation	1.91	12.25	CV	0.52	0.02457438
Trogonidae	Trogon collaris	Lowland	6.74	25	CV	1.05	0.01919202
Trogonidae	Trogon personatus	Highland	7.47	16.3	CV	0.69	-0.188476033
Turdidae	Catharus dryas	Mid-Elevation	3.96	10.37	C	0.44	-0.227560588
Turdidae	Turdus albicollis	Lowland	5.1	29	C	1.22	0.153034591
Turdidae	Turdus fuscater	Highland	10.66	14.98	C	0.63	-0.315568198
Turdidae	Turdus hauxwelli	Lowland	5.24	4	C	0.17	-0.709546244
Turdidae	Turdus ignobilis	Mid-Elevation	6.28	7.45	C	0.31	-0.49322495
Turdidae	Turdus leucops	Mid-Elevation	5.67	21.8	C	0.92	0.0043679
Turdidae	Turdus serranus	Highland	5.24	8.8	C	0.37	-0.371793441
Tyrannidae	Elaenia albiceps	Mid-Elevation	3.26	12.9	C	0.54	-0.090710829
Tyrannidae	Elaenia flavogaster	Mid-Elevation	3.06	4.6	C	0.19	-0.528757441
Tyrannidae	Elaenia frantzii	Highland	1.37	4.3	C	0.18	-0.354314216
Tyrannidae	Elaenia pallatangae	Highland	1.9	7.85	C	0.33	-0.171622129
Tyrannidae	Leptopogon amaurocephalus	Lowland	2.36	6.9	D	0.29	-0.281136902
Tyrannidae	Mionectes striaticollis	Mid-Elevation	1.69	13.69	D	0.58	0.102139406
Tyrannidae	Myiobius atricaudus	Lowland	1.69	49.87	D	2.1	0.660930707
Tyrannidae	Myiobius barbatus	Lowland	1.29	10.53	D	0.44	0.048685209
Tyrannidae	Myiodynastes chrysocephalus	Mid-Elevation	3.92	6.1	C	0.26	-0.45353943
Tyrannidae	Myiotriccus ornatus	Highland	1.45	4.6	C	0.19	-0.344811099
Tyrannidae	Myiozetetes cayanensis	Mid-Elevation	2.76	17.4	D	0.73	0.081225661
Tyrannidae	Ochthoeca rufipectoralis	Highland	1.56	4.6	C	0.19	-0.362820805
Tyrannidae	Pyrrhomyias cinnamomeus	Mid-Elevation	1.42	24	C	1.01	0.385905902
Tyrannidae	Todirostrum cinereum	Mid-Elevation	2	10.57	D	0.44	-0.059316715
