# Supplementary material for: Adaptive variation in avian eggshell gas conductance and structure across elevational gradients?
Source: eLife. 2026 Apr 14;15:e85564. doi: 10.7554/eLife.85564 (PMC13152275; doi:10.7554/eLife.85564)
Supplement: Supplementary file 2. [file elife-85564-supp2.csv]

Order	Family	Species	Elevation (m)	Nest type	Egg L	Egg W	Egg volume (mm³)	thickness_1	thickness_2	thickness_3	avg Shell thickness (μm)	Pore_number_1	Pore_number_2	Pore_number_3	Avg Pore number	SEM area (mm²)	Avg Pore density (pores/mm²)	pore_area_1	pore_area_2	pore_area_3	Avg Pore area (μm²)
Tinamiformes	Tinamidae	Tinamus_tao	996	G	59.88	52.74	85071.82	244.35	239.22	234.22	239.26	*	*	*	*	*	*	*	*	*	*
Tinamiformes	Tinamidae	Tinamus_major	939	G	58	48	69395.1	0	0	0	168.49	*	*	*	*	*	*	*	*	*	*
Tinamiformes	Tinamidae	Tinamus_guttatus	942	G	54.48	44.7	57188.51	260.78	267.66	265.47	264.64	*	*	*	*	*	*	*	*	*	*
Tinamiformes	Tinamidae	Crypturellus_soui	426	G	40.97	31.23	21959.34	185.36	171.15	170.81	167.03	*	*	*	*	*	*	*	*	*	*
Tinamiformes	Tinamidae	Crypturellus_obsoletus	915	G	53.8	37	39705.9	160.69	155.79	161.32	164.09	*	*	*	*	*	*	*	*	*	*
Tinamiformes	Tinamidae	Crypturellus_bartletti	401	C	45.8	32.17	25959.7	124.3	126.6	111.34	127.01	*	*	*	*	*	*	*	*	*	*
Galliformes	Cracidae	Penelope_jacquacu	383	C	67.66	49.39	85279.3	299.22	288.57	297.82	295.2	*	*	*	*	*	*	*	*	*	*
Galliformes	Cracidae	Ortalis_guttata	432	C	54.65	37.8	41986.57	272.67	275.56	274.33	274.19	*	*	*	*	*	*	*	*	*	*
Galliformes	Cracidae	Mitu_tuberosum	975	C	90.25	60.75	165320.92	510.03	482.25	490.16	502.7	*	*	*	*	*	*	*	*	*	*
Galliformes	Odonthophoridae	Odontophorus_stellatus	944	D	37.31	27.4	15584.3	156.53	163.2	160.69	160.14	*	*	*	*	*	*	*	*	*	*
Columbiformes	Columbidae	Patagioenas_fasciata	2782	C	40.5	28.5	18237.61	101.15	102.27	101.02	101.48	*	*	*	210	0	7.37E+04	*	*	*	0.19
Columbiformes	Columbidae	Geotrygon_montana	400	C	25.22	19.71	5589.55	*	*	*	*	235	284	217	245.33	0.01	3.25E+04	0.31	0.27	0.26	0.28
Columbiformes	Columbidae	Leptotila_rufaxilla	411	C	28.6	21.32	7374.33	76.66	77.23	77.85	77.24	*	*	*	747	0.01	9.89E+04	*	*	*	0.27
Cuculiformes	Cuculidae	Piaya_cayana	1408	C	32.2	23.6	10100.85	144.13	143.87	148.19	145.4	*	*	*	*	*	*	*	*	*	*
Caprimulgiformes	Caprimulgidae	Nyctidromus_albicollis	407	G	29.2	22.78	8553.05	76.29	83.94	74.7	78.31	486	499	449	478	0.01	6.33E+04	0.12	0.12	0.12	0.12
Caprimulgiformes	Caprimulgidae	Uropsalis_segmentata	2997	G	30.18	22.23	8440.09	74.4	73.58	74.42	74.13	119	115	63	99	0.01	1.31E+04	0.28	0.27	0.28	0.28
Caprimulgiformes	Caprimulgidae	Uropsalis_lyra	1770	G	34.93	24.67	11930.43	151.76	151.26	152.32	151.78	93	122	87	100.67	0.01	1.33E+04	0.23	0.26	0.27	0.25
Caprimulgiformes	Caprimulgidae	Hydropsalis_climacocerca	1249	G	27.65	20.21	6430.31	94.01	90.76	92.51	92.43	*	*	*	328	0.01	4.34E+04	*	*	*	0.12
Caprimulgiformes	Caprimulgidae	Nyctiphrynus_ocellatus	391	G	26.43	19.33	5637.46	70.54	68.62	73.18	70.78	550	581	680	603.67	0.01	7.99E+04	0.16	0.15	0.16	0.16
Apodiformes	Apodidae	Streptoprocne_rutila	2798	C	23.15	14.79	2932.82	47.63	38.13	41.86	42.54	*	*	*	*	*	*	*	*	*	*
Apodiformes	Apodidae	Tachornis_squamata	422	C	17.57	10.96	1235.49	36.68	33.97	29.29	33.31	*	*	*	*	*	*	*	*	*	*
Apodiformes	Trochilidae	Florisuga_mellivora	949	C	14.36	9.71	796.95	33.81	34.78	33.54	34.04	*	*	*	*	*	*	*	*	*	*
Apodiformes	Trochilidae	Phaethornis_ruber	965	C	11.85	7.63	407.85	21.76	20.22	21.99	21.33	*	*	*	*	*	*	*	*	*	*
Apodiformes	Trochilidae	Phaethornis_koepckeae	408	C	13.85	8.55	597.67	29.82	27.29	26.57	27.15	*	*	*	*	*	*	*	*	*	*
Apodiformes	Trochilidae	Phaethornis_superciliosus	1084	C	14.18	9.25	714.43	35.61	32.11	38.13	35.28	*	*	*	*	*	*	*	*	*	*
Apodiformes	Trochilidae	Doryfera_ludovicae	1364	C	14.88	9.83	845.67	30.76	28.66	25.89	31.41	*	*	*	*	*	*	*	*	*	*
Apodiformes	Trochilidae	Heliangelus_amethysticollis	2739	C	15.1	9.45	793.83	34.27	31.08	35.93	32.69	*	*	*	*	*	*	*	*	*	*
Apodiformes	Trochilidae	Adelomyia_melanogenys	1405	C	12.9	8.63	567.44	26.59	29.6	31.36	29.18	*	*	*	*	*	*	*	*	*	*
Apodiformes	Trochilidae	Campylopterus_largipennis	615	C	15.04	9.75	840.9	31.31	27.16	34.35	30.94	*	*	*	*	*	*	*	*	*	*
Apodiformes	Trochilidae	Coeligena_torquata	2223	C	15.75	9.75	880.6	36.48	33.3	37.41	38.33	*	*	*	*	*	*	*	*	*	*
Apodiformes	Trochilidae	Metallura_tyrianthina	3035	C	14.09	8.62	617.49	37.64	31.78	30.27	33.23	*	*	*	*	*	*	*	*	*	*
Apodiformes	Trochilidae	Phlogophilus_harterti	1105	C	12.06	7.94	449.36	30.56	28.13	27.75	28.81	*	*	*	*	*	*	*	*	*	*
Apodiformes	Trochilidae	Thalurania_furcata	900	C	13.66	9.04	657.62	*	*	*	50.13	*	*	*	*	*	*	*	*	*	*
Apodiformes	Trochilidae	Threnetes_leucurus	997	C	14.58	8.83	669.5	29.34	24.57	27.36	27.09	*	*	*	*	*	*	*	*	*	*
Galbuliformes	Bucconidae	Bucco_macrodactylus	395	CV	21.1	18.2	4004.37	65.61	58.62	61.86	62.03	*	*	*	120	0	4.23E+04	*	*	*	0.25
Galbuliformes	Bucconidae	Malacoptila_fulvogularis	1283	CV	25.96	22.58	7475.45	63.05	59.89	63.36	62.1	331	251	201	261	0.01	3.46E+04	0.26	0.25	0.25	0.25
Galbuliformes	Bucconidae	Micromonacha_lanceolata	1033	CV	22.17	18.03	4131.61	43.39	42.3	38.04	41.24	*	*	*	67	0	2.35E+04	*	*	*	0.25
Galbuliformes	Galbulidae	Galbula_cyanescens	1425	CV	23.25	18.3	4459.62	60.57	59.7	60.69	53.55	*	*	*	143	0	5.02E+04	*	*	*	0.42
Trogonidae	Trogonidae	Trogon_curucui	989	CV	25.88	21.51	6786.92	97.21	104.83	90.82	97.62	687	247	589	507.67	0.01	6.72E+04	0.34	0.31	0.36	0.34
Trogonidae	Trogonidae	Trogon_personatus	2832	CV	27.95	21.88	7574.32	97.6	100.54	92.93	98.22	249	175	198	207.33	0.01	2.75E+04	0.26	0.28	0.25	0.26
Piciformes	Capitonidae	Capito_auratus	914	CV	27.17	17.93	5009.92	76.17	72.16	76.79	75.04	*	*	*	290	0	1.02E+05	*	*	*	0.42
Psittaciformes	Psittacidae	Touit_huetii	431	CV	23.73	20.15	5485.25	77.96	82.45	78.96	82.5	*	*	*	*	*	*	*	*	*	*
Passeriformes	Thamnophilidae	Dysithamnus_mentalis	957	C	19.6	14.65	2437.33	38.26	40.26	42.92	40.48	1210	1134	1146	1163.33	0.01	1.54E+05	0.37	0.37	0.38	0.37
Passeriformes	Thamnophilidae	Epinecrophylla_erythrura	426	C	17.05	14	1939.91	43.29	35.94	29.77	36.34	1418	1263	1152	1277.67	0.01	1.69E+05	0.4	0.39	0.38	0.39
Passeriformes	Thamnophilidae	Epinecrophylla_leucophthalma	446	C	17.4	12.8	1661.06	37.95	34.59	30.48	34.34	*	*	*	430	0	1.51E+05	*	*	*	0.39
Passeriformes	Thamnophilidae	Gymnopithys_salvini	417	C	21.8	18	4049.33	*	*	*	*	423	492	450	455	0.01	6.02E+04	0.37607	0.33026	0.34183	0.35
Passeriformes	Thamnophilidae	Hylophylax_naevius	993	C	19.23	14.02	2193.21	*	*	*	*	782	610	725	705.67	0.01	9.34E+04	0.23414	0.25527		0.24
Passeriformes	Thamnophilidae	Hypocnemis_subflava	934	C	19.82	14.05	2270.48	47.38	44.83	49.85	47.35	1608	1500	1470	1526	0.01	2.02E+05	0.31	0.3	0.3	0.3
Passeriformes	Thamnophilidae	Myrmeciza_goeldii	862	D	27.27	18.83	5530.07	76.1	85.02	76.34	79.16	*	*	*	222	0	7.83E+04	*	*	*	0.42
Passeriformes	Thamnophilidae	Myrmoborus_leucophrys	852	C	22.15	15.84	3208.41	66.27	61.3	62.05	52.15	1162	1064	1282	1169.33	0.01	1.55E+05	0.29	0.27	0.3	0.28
Passeriformes	Thamnophilidae	Myrmotherula_axillaris	563	C	15.5	12.4	1390.36	25.147	30.167	28.594	27.97	1454	1210	1411	1358.33	0.01	1.80E+05	0.28719	0.26608	0.28672	0.28
Passeriformes	Thamnophilidae	Neoctantes_niger	412	C	23.6	16.8	3833.06	49.66	50.39	52.59	50.88	952	961	780	897.67	0.01	1.19E+05	0.2	0.2	0.36	0.26
Passeriformes	Thamnophilidae	Percnostola_lophotes	417	C	25.65	18.1	4816.04	52.51	51.96	49.15	51.21	670	568	545	594.33	0.01	7.87E+04	0.45	0.41	0.4	0.42
Passeriformes	Thamnophilidae	Phlegopsis_nigromaculata	411	C	27.23	19.98	6189.02	82.34	83.13	88.66	84.71	209	312	540	353.67	0.01	4.68E+04	0.42	0.44	0.38	0.41
Passeriformes	Thamnophilidae	Rhegmatorhina_melanosticta	929	C	24.3	17.5	4273.12	70.96	67.05	70.45	74.9	258	297	253	269.33	0.01	3.57E+04	0.45	0.37	0.4	0.41
Passeriformes	Thamnophilidae	Schistocichla_leucostigma	1110	C	23.29	17.09	3912.46	54.89	54.41	54.32	61.55	661	430	561	550.67	0.01	7.29E+04	0.27946	0.40322	0.41781	0.37
Passeriformes	Thamnophilidae	Thamnomanes_ardesiacus	420	C	21.75	21.44	5669.89	43.46	41.3	42.58	52.33	885	905	1141	977	0.01	1.29E+05	0.38	0.4	0.39	0.39
Passeriformes	Thamnophilidae	Thamnomanes_schistogynus	499	C	19.75	14.21	2313.53	41.83	42.88	43.04	46.61	819	722	842	794.33	0.01	1.05E+05	0.3599	0.36707	0.38239	0.37
Passeriformes	Thamnophilidae	Thamnophilus_aethiops	435	C	22.92	16.72	3686.2	54.65	54.73	52.26	51.69	506	0	0	168.67	0.01	2.23E+04	0.36	0	0	0.12
Passeriformes	Thamnophilidae	Thamnophilus_schistaceus	402	C	23.4	16	3455.86	52.57	52.35	53.17	52.69	820	721	787	776	0.01	1.03E+05	0.3	0.27	0.28	0.28
Passeriformes	Thamnophilidae	Willisornis_poecilinotus	412	D	20.43	15.46	2820.47	*	*	*	*	558	424	401	461	0.01	6.10E+04	0.35072	0.36069	0.039629	0.25
Passeriformes	Cardinalidae	Chlorothraupis_carmioli	869	C	24.57	17.51	4327.12	48.13	45.44	49.61	47.73	1392	1363	1376	1377	0.01	1.82E+05	0.31	0.3	0.28	0.3
Passeriformes	Conopophagidae	Conopophaga_ardesiaca	1377	C	22.27	17.26	3813.33	*	*	*	*	156	182	238	192	0.01	2.54E+04	0.32	0.3	0.27	0.3
Passeriformes	Conopophagidae	Conopophaga_peruviana	421	C	21.87	16.61	3473.8	0	0	0	45.98	662	688	868	739.33	0.01	9.79E+04	0.33	0.32	0.33	0.33
Passeriformes	Grallaridae	Grallaria_rufula	2991	C	27.74	20.6	6693.05	95.67	100.99	91.54	96.07	*	*	*	330	0	1.16E+05	*	*	*	0.39
Passeriformes	Grallaridae	Myrmothera_campanisona	417	C	24.5	20.25	5718.99	80.97	76.68	81.12	79.59	*	*	*	220	0	7.72E+04	*	*	*	0.25
Passeriformes	Grallaridae	Grallaria_guatimalensis	1299	C	30.47	25.24	10876.63	122.12	118.98	119.36	120.15	186	184	367	245.67	0.01	3.25E+04	0.25	0.26	0.27	0.26
Passeriformes	Formicaridae	Formicarius_analis	948	CV	28.83	22.4	8179.59	*	*	*	*	*	*	*	1700	0.01	2.25E+05	*	*	*	0.25
Passeriformes	Furnariidae	Automolus_infuscatus	509	CV	*	*	5000	*	*	*	65.24	*	*	*	1612.33	0.01	2.13E+05	*	*	*	0.15
Passeriformes	Furnariidae	Automolus_ochrolaemus	412	CV	25.71	18.97	5289	57.85	59.72	61.28	59.62	1222	1142	1197	1187	0.01	1.57E+05	0.26633	0.30884		0.28
Passeriformes	Furnariidae	Automolus_rufipileatus	376	CV	27.26	19.53	5928.97	50.97	47.13	44.22	47.44	*	*	*	750	*	2.64E+05	*	*	*	*
Passeriformes	Furnariidae	Glyphorynchus_spirurus	991	CV	18.46	15.06	2422.45	*	*	*	*	184	161	187	177.33	0.01	2.35E+04	0.25	0.32	0.35	0.3
Passeriformes	Furnariidae	Lochmias_nematura	1294	CV	25.5	19.48	5519.01	55.08	53.58	56.79	44.92	1613	1606	1623	1614	0.01	2.14E+05	0.21	0.21	0.2	0.21
Passeriformes	Furnariidae	Margarornis_squamiger	2330	C	21.65	16.05	3216.92	54.79	60.69	61.72	46.55	1000	907	952	953	0.01	1.26E+05	0.29	0.31	0.3	0.3
Passeriformes	Furnariidae	Premnoplex_brunnescens	1351	D	20.83	16.52	3275.35	51.16	51.42	54.11	52.23	1472	1330	1350	1384	0.01	1.83E+05	0.36	0.32	0.37	0.35
Passeriformes	Furnariidae	Schizoeaca_helleri	2897	D	18.67	15.05	2446.39	*	*	*	40.99	528	804	647	599.67	0.01	7.94E+04	0.45543	0.41947	0.45888	0.44
Passeriformes	Furnariidae	Synallaxis_azarae	2927	D	20.42	16	3016.16	53.79	53.57	52.28	54.85	847	807	831	828.33	0.01	1.10E+05	0.38	0.42	0.4	0.4
Passeriformes	Furnariidae	Xiphorhynchus_guttatus	402	CV	25.35	19.51	5508.02	*	*	*	*	175	606	0	260.33	0.01	3.45E+04	0.33	0.26	0	0.2
Passeriformes	Tyrannidae	Corythopis_torquatus	986	D	20.32	15.11	2682.83	*	*	*	*	*	*	*	530	0	1.86E+05	*	*	*	0.12
Passeriformes	Tyrannidae	Elaenia_albiceps	1310	C	22.77	16.53	3584.24	53.07	49.54	50.31	*	1400	1411	1582	1464.33	0.01	1.94E+05	0.36	0.39	0.33	0.36
Passeriformes	Tyrannidae	Elaenia_pallatangae	2930	C	19.21	14.42	2313.59	32.28	40.91	34.1	35.76	900	1146	1085	1043.67	0.01	1.38E+05	0.328	0.32619	0.35548	0.34
Passeriformes	Tyrannidae	Hemitriccus_griseipectus	845	D	*	*	2028.43	*	*	*	38.26	177	657	690	508	0.01	6.73E+04	0.18	0.19	0.31	0.23
Passeriformes	Tyrannidae	Leptopogon_amaurocephalus	443	D	18.78	14.33	2234.85	*	*	*	*	1054	1320	1250	1208	0.01	1.60E+05	0.39	0.38	0.37	0.38
Passeriformes	Tyrannidae	Leptopogon_superciliaris	927	D	19.26	14.23	2261.35	37.46	37.95	37.72	40.19	1387	1230	1396	1337.67	0.01	1.77E+05	0.36	0.36	36752	0.12
Passeriformes	Tyrannidae	Lophotriccus_pileatus	1286	D	16.6	12.25	1453.89	31.88	32.77	30.61	31.75	1902	1994	1815	1903.67	0.01	2.52E+05	0.28211	0.27499	0.29286	0.28
Passeriformes	Tyrannidae	Mionectes_macconnelli	913	D	18.96	14.28	2242.31	*	*	*	*	963	900	1222	1028.33	0.01	1.36E+05	0.40527	0.36033	0.27633	0.35
Passeriformes	Tyrannidae	Mionectes_oleagineus	946	D	19.35	14.41	2330.69	39.05	34.57	38.85	37.49	1651	2500	220	1457	0.01	1.93E+05	0.25	0.21	0.24	0.23
Passeriformes	Tyrannidae	Mionectes_olivaceus	1361	D	20.18	14.83	2569.65	34.86	36.34	36	35.73	1318	1341	1512	1390.33	0.01	1.84E+05	0.35	0.38	0.35	0.36
Passeriformes	Tyrannidae	Myiobius_barbatus	524	D	17.41	12.35	1549.74	35.63	36.11	35.22	35.65	1003	1000	1187	1063.33	0.01	1.41E+05	0.32	0.32	0.33	0.33
Passeriformes	Tyrannidae	Myiobius_villosus	1393	D	19.05	13.74	2089.89	27.46	29.12	24.28	26.95	1552	1877	1409	1612.67	0.01	2.14E+05	0.29	0.29	0.27	0.29
Passeriformes	Tyrannidae	Myiodynastes_chrysocephalus	1352	C	24.02	18.26	4587.77	*	*	*	*	1721	550	1650	1307	0.01	1.73E+05	0.34083	0.43085	0.32261	0.36
Passeriformes	Tyrannidae	Myiophobus_ochraceiventris	3072	D	18.2	13.9	2041.92	*	*	*	40.74	1157	1209	1143	1169.67	0.01	1.55E+05	0.27317	0.25825	0.27813	0.27
Passeriformes	Tyrannidae	Myiotheretes_fuscorufus	2985	C	27	18.85	5485.39	58.84	48.51	58.88	54.5	376	550	480	468.67	0.01	6.21E+04	0.26	0.23	0.22	0.23
Passeriformes	Tyrannidae	Myiotriccus_ornatus	979	C	18.51	13.71	2022.5	38.37	35.69	37.24	37.1	1700	1704	1702	1702	0.01	2.25E+05	0.27	0.26	0.3	0.27
Passeriformes	Tyrannidae	Ochthoeca_cinnamomeiventris	2846	C	18.98	14.08	2181.62	44.02	46.26	42.71	44.33	800	887	976	887.67	0.01	1.18E+05	0.26409	0.26528	0.31573	0.28
Passeriformes	Tyrannidae	Ochthoeca_rufipectoralis	2844	C	17.81	14	2025.09	45.82	49.72	39.84	45.13	792	604	697	697.67	0.01	9.24E+04	0.39188	0.38955	0.40322	0.39
Passeriformes	Tyrannidae	Pyrrhomyias_cinnamomeus	2733	C	17.46	13.23	1779.32	37.8	40.55	36.18	36.08	1100	1000	1030	889.67	0.01	1.18E+05	0.31273	0.2833	0.32355	0.31
Passeriformes	Tyrannidae	Rhynchocyclus_fulvipectus	1401	D	24.51	16.82	3989.55	43.51	44.78	39.39	52.96	802	779	1080	887	0.01	1.17E+05	0.34	0.34	0.35	0.34
Passeriformes	Tyrannidae	Sayornis_nigricans	848	C	20.41	15.4	2797.45	41.75	42.71	40.36	41.61	1040	1075	1080	1065	0.01	1.41E+05	0.39	0.39	0.39	0.39
Passeriformes	Tyrannidae	Serpophaga_cinerea	1274	C	16.96	13.58	1816.51	37.93	42.06	37.32	39.1	1683	1509	1604	1598.67	0.01	2.12E+05	0.33	0.33	0.3	0.32
Passeriformes	Tyrannidae	Zimmerius_bolivianus	1438	C	17.85	13.7	1946.64	49.14	47.82	47.82	48.26	1723	1540	1730	1664.33	0.01	2.20E+05	0.34	0.32	0.35	0.33
Passeriformes	Tyrannidae	Pitangus_sulphuratus	500	D	*	*	1905	63.2	64.97	60.71	62.96	*	*	*	*	*	*	*	*	*	*
Passeriformes	Tyrannidae	Ramphotrigon_fuscicauda	404	CV	21.28	15.8	3067.08	57.95	56.41	61.22	58.53	*	*	*	*	*	*	*	*	*	*
Passeriformes	Tyrannidae	Tyrannus_melancholicus	1305	C	*	*	1800.2	57.85	51.11	52.71	53.89	*	*	*	*	*	*	*	*	*	*
Passeriformes	Cotinguidae	Ampelion_rubrocristatus	2933	C	30.9	21.13	7833.99	69.04	64.67	61.3	66.88	*	*	*	256	0	8.99E+04	*	*	*	0.19
Passeriformes	Cotinguidae	Pipreola_intermedia	2918	C	27.1	20.05	6202.49	79.14	79.69	80.75	79.86		807	729	767.33	0.01	1.02E+05		0.32	0.36	0.34
Passeriformes	Cotinguidae	Rupicola_peruvianus	1344	C	46.6	34.37	29937.21	*	*	*	*	512	453	350	438.33	0.01	5.80E+04	0.44	0.33	0.27	0.34
Passeriformes	Pipridae	Chiroxiphia_boliviana	875	C	19.5	13.25	1991.95	37.34	34.55	34.89	35.59	909	486	838	744.33	0.01	9.86E+04	0.32	0.33	0.34	0.33
Passeriformes	Pipridae	Lepidothrix_coeruleocapilla	1002	C	18.49	13.4	1930.67	31.14	34.44	33.42	33	*	*	*	290	0	1.02E+05	*	*	*	0.19
Passeriformes	Pipridae	Lepidothrix_coronata	430	C	18.57	13.79	2051.28	38.2	33.4	39.54	37.05	*	*	*	320	0	1.12E+05	*	*	*	0.19
Passeriformes	Pipridae	Pipra_chloromeros	926	C	20.34	14.4	2445.54	49.24	53.56	57.72	53.5	930	924	914	922.67	0.01	1.22E+05	0.2442	0.20448	0.20054	0.22
Passeriformes	Troglodytidae	Cistothorus_platensis	2916	CV	18.5	13.7	2017.52	44.32	47.37	44.76	45.48	1493	1516	1660	1556.33	0.01	2.06E+05	0.2256	0.21786	0.23141	0.22
Passeriformes	Troglodytidae	Henicorhina_leucophrys	1448	D	19.82	14.83	2523.43	42.97	49.99	40.89	44.61	885	690	808	794.33	0.01	1.05E+05	0.21	0.34	0.24	0.26
Passeriformes	Troglodytidae	Troglodytes_aedon	2872	CV	*	*	5485.25	*	*	*	*	210	369	422	333.67	0.01	4.42E+04	0.32856	0.29925	0.24871	0.29
Passeriformes	Hirundinidae	Pygochelidon_cyanoleuca	2668	CV	18.6	12.93	1812.05	32.26	29.83	32.62	31.57	*	*	*	792	0	2.78E+05	*	*	*	0.12
Passeriformes	Cinclidae	Cinclus_leucocephalus	1654	D	25.8	17.7	4638.28	58.16	55.24	54.82	56.07	1094	1147	1073	1104.67	0.01	1.46E+05	0.35	0.38	0.35	0.36
Passeriformes	Turdidae	Myadestes_ralloides	2162	C	23.97	17.68	4300.8	*	*	*	*	1365	1072	1184	1207	0.01	1.60E+05	0.3373	0.30883	0.33987	0.33
Passeriformes	Turdidae	Turdus_albicollis	410	C	26.12	19.15	5473.04	65.82	70.62	64.82	67.09	378	373	253	334.67	0.01	4.43E+04	0.29831	0.30095	0.30122	0.3
Passeriformes	Turdidae	Turdus_fuscater	2909	C	33.67	22.91	9977.52	74.86	78.2	80.3	77.78	481	491	366	446	0.01	5.91E+04	0.36	0.4	0.34	0.37
Passeriformes	Turdidae	Turdus_hauxwelli	1432	C	24.3	22.46	6929.2	54.44	49.43	49.24	51.04	1152	1399	1567	1372.67	0.01	1.82E+05	0.19	0.18	0.19	0.19
Passeriformes	Turdidae	Turdus_leucops	1382	C	28.5	20.48	6802.7	61.65	63.56	56.76	60.66	872	887	791	850	0.01	1.13E+05	0.31	0.29	0.27	0.29
Passeriformes	Thraupidae	Anisognathus_igniventris	2925	C	25.37	18.26	4846.26	69.05	69.99	70.3	69.78	455	460	476	463.67	0.01	6.14E+04	0.3	0.32	0.24	0.28
Passeriformes	Thraupidae	Buthraupis_montana	2965	C	34.39	22.8	10093.86	101.09	108.51	104.48	104.69	735	669	680	694.67	0.01	9.20E+04	0.41	0.43	0.35	0.4
Passeriformes	Thraupidae	Chlorochrysa_calliparaea	1345	C	22.35	15.6	3141.73	36.5	42.89	36.24	38.54	1269	1190	1203	1220.67	0.01	1.62E+05	0.38657	0.40484	0.37153	0.39
Passeriformes	Thraupidae	Coereba_flaveola	1297	D	16.67	11.81	1359.95	33.5	34.44	33.31	33.75	1660	755	934	1116.33	0.01	1.48E+05	0.23	0.36	0.39	0.33
Passeriformes	Thraupidae	Cyanerpes_caeruleus	1032	C	19.7	14.1	2272.86	31.44	32.52	33.41	32.46	1064	1070	1129	1087.67	0.01	1.44E+05	0.35	0.36	0.36	0.36
Passeriformes	Thraupidae	Diglossa_cyanea	2947	C	20.2	15.3	2733.9	46.97	42.61	47.84	45.81	860	764	892	838.67	0.01	1.11E+05	0.38	0.39	0.38	0.38
Passeriformes	Thraupidae	Haplospiza_rustica	2641	D	20.98	14.83	2669.2	66.89	52.97	55.34	58.4	1075	1015	1060	1050	0.01	1.39E+05	0.38	0.37	0.34	0.37
Passeriformes	Thraupidae	Iridosornis_jelskii	2876	C	23.85	17.33	4116.64	57.56	55.42	58.48	57.16	452	452	579	494.33	0.01	6.55E+04	0.22	0.22	0.2	0.22
Passeriformes	Thraupidae	Pipraeidea_melanonota	2950	C	20.54	15.26	2765.74	56.81	59.72	54.61	57.05	739	828	735	767.33	0.01	1.02E+05	0.35828	0.34599	0.39192	0.37
Passeriformes	Thraupidae	Ramphocelus_carbo	1259	C	21.16	16.4	3279.77	50.08	48.35	49.8	49.41	514	762	315	530.33	0.01	7.02E+04	0.3	0.17	0.17	0.21
Passeriformes	Thraupidae	Tachyphonus_rufiventer	935	C	21	14.9	2698.86	50.27	52.06	48.06	47.66	767	812	1061	880	0.01	1.17E+05	0.32941	0.38536	0.31917	0.34
Passeriformes	Thraupidae	Tangara_schrankii	409	C	20.72	15.35	2822.06	42.89	42.46	43.37	42.91	1081	1902	883	1288.67	0.01	1.71E+05	0.38812	0.33099	0.37052	0.36
Passeriformes	Thraupidae	Thraupis_cyanocephala	2878	C	26.84	18.18	5080.04	58.38	57.44	57.27	57.69	955	942	0	632.33	0.01	8.37E+04	0.41	0.35	0	0.25
Passeriformes	Thraupidae	Thraupis_episcopus	1490	C	23.37	17.1	3928.23	60.83	54.73	52.7	48.56	673	865	939	825.67	0.01	1.09E+05	0.33	0.4	0.38	0.37
Passeriformes	Emberizidae	Arremon_castaneiceps	1398	D	25.03	18.58	4941.16	56.13	60.24	56.59	58.98	816	899	733	816	0.01	1.08E+05	0.38	0.39	0.37	0.38
Passeriformes	Emberizidae	Arremon_taciturnus	924	D	23.88	16.74	3852.79	53.51	67.11	58.01	59.54	383	426	0	269.67	0.01	3.57E+04	0.32	0.3	0	0.21
Passeriformes	Emberizidae	Atlapetes_melanolaemus	2882	C	23.32	16.76	3767.85	61.73	52.86	56.83	72.56	803	665	796	754.67	0.01	9.99E+04	0.38638	0.41373	0.4152	0.41
Passeriformes	Emberizidae	Chlorospingus_flavigularis	1403	C	21.64	16.28	3305.88	61.53	61.37	54.55	58.68	996	1058	1241	1098.33	0.01	1.45E+05	0.42	0.37	0.27	0.35
Passeriformes	Paruliadae	Basileuterus_bivittatus	1005	D	21.13	15.11	2791.07	*	*	*	47.54	*	*	*	958.33	0.01	1.27E+05	*	*	*	0.35
Passeriformes	Paruliadae	Basileuterus_chrysogaster	962	D	19.41	14.23	2278.9	0	0	0	37.85	*	*	*	1233	0.01	1.63E+05	*	*	*	0.22
Passeriformes	Icteridae	Psarocolius_atrovirens	1411	C	35.5	23.2	10775.49	88.17	80.78	84.24	84.4	1045	1189	988	1074	0.01	1.42E+05	0.44	0.27	0.41	0.37
Passeriformes	Paruliadae	Myioborus_miniatus	1396	D	17.05	12.97	1670.46	*	*	*	*	580	570	1677	942.33	0.01	1.25E+05	0.36	0.31	0.33	0.33
Passeriformes	Fringilidae	Carduelis_magellanica	2333	C	16.5	12.4	1480.06	43.93	47.12	46.18	42.8	*	*	*	1405.67	0.01	1.86E+05	*	*	*	0.4
Passeriformes	Fringilidae	Chlorophonia_cyanea	1479	D	21.47	18.12	4041.05	33.39	31.37	34.46	33.07	1557	1433	1243	1411	0.01	1.87E+05	0.36	0.37	0.36	0.36
Passeriformes	Fringilidae	Euphonia_xanthogaster	1431	D	18.01	14.08	2071.32	38.79	37.3	34.02	36.71	2386	2583	1271	2080	0.01	2.75E+05	0.22375	0.19014	0.1854	0.2
