# Supplementary material for: Adaptive variation in avian eggshell gas conductance and structure across elevational gradients?
Source: eLife. 2026 Apr 14;15:e85564. doi: 10.7554/eLife.85564 (PMC13152275; doi:10.7554/eLife.85564)
Supplement: Supplementary file 3. [file elife-85564-supp3.csv]

Country	Station	Filed ID	species	Microscope	Lab ID	Family	Photo	thickness 1	thickness 2	thickness 3	avg Shell thickness (μm)	pore number 1	pore area 1	pore number 2	pore area 2	pore number 3	pore area 3	Avg pore number	Avg pore are
Peru	Road	Pyrrhomias_cinamomeus_WR61_10	Pyrrhomias_cinamomeus	HITACHI	Pyr_cin_10	Tyrannidae	Pyr_cin_101137.tif	37.682	38.595	39.29	115.567	1100	0.31273	1000	0.2833	1030	0.32355	3130	0.91958
Peru	San Pedro	Pyrrhomyias_cinnamomeus_SP2_07	Pyrrhomyias_cinnamomeus	HITACHI	Pyr_cin_11	Tyrannidae	Pyr_cin_110092.tif	37.798	40.552	36.175	114.525	1110	0.32941	789	0.3125	1206	0.34987	3105	0.99178
Peru	Road	Pyrrhomyias_cinnamomeus_Mirador07	Pyrrhomyias_cinnamomeus	HITACHI	Pyr_cin_12	Tyrannidae	Pyr_cin_120093.tif	42.699	38.562	37.722	118.983	560	0.32193	958	0.3024	671	0.32338	2189	0.94771
Peru	San Pedro	Pyrrhomyias_cinnamomeus_SP_07	Pyrrhomyias_cinnamomeus	HITACHI	Pyr_cin_13	Tyrannidae	Pyr_cin_130106.tif	37.897	36.69	36.114	110.701	530	0.28883	760	0.3118	842	0.30083	2132	0.90146
Peru	San Pedro	Pyrrhomyias_cinnamomeus_SP3_07	Pyrrhomyias_cinnamomeus	HITACHI	Pyr_cin_14	Tyrannidae	Pyr_cin_140113.tif	39.48	39.161	34.038	112.679	1135	0.36602	995	0.3586	1000	0.33867	3130	1.06329
Peru	San Pedro	Pyrrhomyias_cinnamomeus_49SPR09	Pyrrhomyias_cinnamomeus	HITACHI	Pyr_cin_15	Tyrannidae	Pyr_cin_150241.tif	35.116	35.804	42.358	113.278	1455	0.36864	1464	0.37796	1530	0.36726	4449	1.11386
Peru	Wayquecha	Pyrrhomyias_cinnamomeus_62WR10	Pyrrhomyias_cinnamomeus	HITACHI	Pyr_cin_16	Tyrannidae	Pyr_cin_160248.tif	34.921	29.737	30.216	94.874	895	0.29874	667	0.31721	1000	0.334	2562	0.94995
Peru	San Pedro	Pyrrhomyias_cinnamomeus_29SPR09	Pyrrhomyias_cinnamomeus	HITACHI	Pyr_cin_17	Tyrannidae	Pyr_cin_170257.tif	38.233	35.867	39.069	113.169	932	0.35768	968	0.35133	1003	0.36567	2903	1.07468
Peru	Wayquecha	Pyrrhomyias_cinnamomeus_WR09_2580m	Pyrrhomyias_cinnamomeus	HITACHI	Pyr_cin_18	Tyrannidae	Pyr_cin_180264.tif	37.614	36.497	39.275	113.386	658	0.30646	621	0.32054	848	0.3299	2127	0.9569
Peru	Wayquecha	Pyrrhomyias_cinnamomeus_W3_JRD13	Pyrrhomyias_cinnamomeus	HITACHI	Pyr_cin_19	Tyrannidae	Pyr_cin_190018.tif	37.841	37.176	33.228	108.245	921	0.35599	887	0.3538	861	0.39769	2669	1.10748
Peru	Road	Pyrrhomias_cinnamomeus_65WR10	Pyrrhomias_cinnamomeus	Philips XL30 ESEM	Pyr_cin_2	Tyrannidae	Pyr_cin_20.tif	28.125	32.849	30.949	91.923	*	*	*	*	*	*	*	*
Peru	Road	Pyrrhomyias_cinnamomeus_AR10_NAP?	Pyrrhomyias_cinnamomeus	HITACHI	Pyr_cin_20	Tyrannidae	Pyr_cin_200025.tif	37.139	37.574	37.754	112.467	1300	0.34589	1362	0.37267	1454	0.36198	4116	1.08054
Peru	Road	Pyrrhomias_cinnamomeus_59WR10	Pyrrhomias_cinnamomeus	Philips XL30 ESEM	Pyr_cin_3	Tyrannidae	Pyr_cin_30.tif	37.496	36.64	39.84	113.976	*	*	*	*	*	*	*	*
Peru	Road	Pyrrhomias_cinnamomeus_65WR10	Pyrrhomias_cinnamomeus	Philips XL30 ESEM	Pyr_cin_4	Tyrannidae	Pyr_cin_43 1.tif	38.192	38.032	41.391	117.615	*	*	*	*	*	*	*	*
Peru	Road	Pyrrhomias_cinnamomeus_65WR10	Pyrrhomias_cinnamomeus	Philips XL30 ESEM	Pyr_cin_5	Tyrannidae	Pyr_cin_50.tif	36.329	36.712	36.058	109.099	*	*	*	*	*	*	*	*
Peru	Road	Pyrrhomias_cinnamomeus_3WR_JRD13	Pyrrhomias_cinnamomeus	Philips XL30 ESEM	Pyr_cin_6	Tyrannidae	Pyr_cin_60.tif	37.548	36.592	36.591	110.731	*	*	*	*	*	*	*	*
Peru	Road	Pyrrhomias_cinnamomeus_48SP_09	Pyrrhomias_cinnamomeus	Philips XL30 ESEM	Pyr_cin_7	Tyrannidae	Pyr_cin_70.tif	38.734	33.399	32.236	104.369	*	*	*	*	*	*	*	*
Peru	San Pedro	Pyrrhomias_cinnamomeus_11SP_10	Pyrrhomias_cinnamomeus	Philips XL30 ESEM	Pyr_cin_8	Tyrannidae	Pyr_cin_80.tif	38.407	37.42	36.173	112	*	*	*	*	*	*	*	*
Peru	Wayquecha	Pyrrhomias_cinnamomeus_W10_AM	Pyrrhomias_cinnamomeus	HITACHI	Pyr_cin_9	Tyrannidae	Pyr_cin_91071.tif	38.199	32.772	34.108	105.079	1338	0.298	1455	0.2979	1460	0.29387	4253	0.88977
Peru	Road	Atlapetes_melanolaemus_W5_AB10	Atlapetes_melanolaemus	HITACHI	Atl_mel_10	Emberizidae	Atl_mel_100071.tif	61.728	52.863	56.833	171.424	454	0.31632	789	0.41488	636	0.35892	1879	1.09012
Peru	Road	Atlapetes_melanolaemus_W2_SMB08	Atlapetes_melanolaemus	HITACHI	Atl_mel_11	Emberizidae	Atl_mel_110078.tif	77.823	77.364	71.837	227.024	895	0.35083	761	0.39306	613	0.38342	2269	1.12731
Peru	Wayquecha	Atlapetes_melanolaemus_W5_AD09	Atlapetes_melanolaemus	HITACHI	Atl_mel_12	Emberizidae	Atl_mel_120153.tif	54.263	51.03	54.214	159.507	803	0.38638	665	0.41373	796	0.4152	2264	1.21531
Peru	Wayquecha	Atlapetes_melanolaemus_W31_WJ10	Atlapetes_melanolaemus	HITACHI	Atl_mel_13	Emberizidae	Atl_mel_130160.tif	67.679	60.16	70.582	198.421	1049	0.40877	1025	0.41776	1057	0.39364	3131	1.22017
Peru	Wayquecha	Atlapetes_melanolaemus_W7_10	Atlapetes_melanolaemus	HITACHI	Atl_mel_14	Emberizidae	Atl_mel_140167.tif	71.413	75.126	71.138	217.677	1057	0.39364	930	0.38233	798	0.34227	2785	1.11824
Peru	Wayquecha	Atlapetes_melanolaemus_W2_CFV13	Atlapetes_melanolaemus	HITACHI	Atl_mel_2	Emberizidae	Atl_mel_21050.tif	66.498	71.438	65.894	203.83	811	0.32538	791	0.34521	824	0.34861	2426	1.0192
Peru	Wayquecha	Atlapetes_melanolaemus_W31_CJS10	Atlapetes_melanolaemus	HITACHI	Atl_mel_3	Emberizidae	Atl_mel_31063.tif	68.996	69.991	69.644	208.631	851	0.30989	847	0.35452	*	*	1698	0.66441
Peru	Road	Atlapetes_melanolaemus_C07	Atlapetes_melanolaemus	HITACHI	Atl_mel_4	Emberizidae	Atl_mel_41158.tif	*	*	*	*	531	0.33474	667	0.36404	741	0.33763	1939	1.03641
Peru	San Pedro	Atlapetes_melanolaemus_SPR1_09	Atlapetes_melanolaemus	HITACHI	Atl_mel_5	Emberizidae	Atl_mel_50032.tif	70.151	65.488	63.515	199.154	953	0.35773	1041	0.32503	897	0.3689	2891	1.05166
Peru	Road	Atlapetes_melanolaemus_R3_NAP	Atlapetes_melanolaemus	HITACHI	Atl_mel_6	Emberizidae	Atl_mel_60039.tif	76.506	73.548	74.539	224.593	534	0.37396	547	0.40962	526	0.41622	1607	1.1998
Peru	Wayquecha	Atlapetes_melanolaemus_W8_TRF11	Atlapetes_melanolaemus	HITACHI	Atl_mel_7	Emberizidae	Atl_mel_70049.tif	60.624	56.189	63.934	180.747	974	0.35422	458	0.50054	851	0.36926	2283	1.22402
Peru	Wayquecha	Atlapetes_melanolaemus_W15_TFR11	Atlapetes_melanolaemus	HITACHI	Atl_mel_8	Emberizidae	Atl_mel_80056.tif	65.079	67.231	67.982	200.292	456	0.38863	429	0.35674	559	0.35466	1444	1.10003
Peru	Road	Atlapetes_melanolaemus_SMB03	Atlapetes_melanolaemus	HITACHI	Atl_mel_9	Emberizidae	Atl_mel_90063.tif	67.694	66.369	65.956	200.019	270	0.28463	200	*	517	0.35564	987	0.64027
